# Supplementary material for: New Life of an Old Drug: Caffeine as a Modulator of Antibacterial Activity of Commonly Used Antibiotics
Source: Pharmaceuticals (Basel). 2022 Jul 15;15(7):872. doi: 10.3390/ph15070872 (PMC9315996; doi:10.3390/ph15070872)
Supplement: Supplementary file 1 [file pharmaceuticals-15-00872-s001.zip]

Archive with 1 entries (1 files):
- pharmaceuticals-1798279-supplementary.pdf
